# Supplementary material for: Efficacy of Off-Label Anti-Amoebic Agents to Suppress Trophozoite Formation of Acanthamoeba spp. on Non-Nutrient Agar Escherichia Coli Plates
Source: Microorganisms. 2022 Aug 13;10(8):1642. doi: 10.3390/microorganisms10081642 (PMC9412465; doi:10.3390/microorganisms10081642)
Supplement: Supplementary file 1 [file microorganisms-10-01642-s001.zip]

Archive with 80 entries (80 files):
- S10_IBU_Lysoform_P.jpg
- S11_3ST_Lysoform_C.jpg
- S12_3ST_Lysoform_P.jpg
- S13_9GU_Lysoform_C.jpg
- S14_9GU_Lysoform_P.jpg
- S15_11DS_Lysoform_C.jpg
- S16_11DS_Lysoform_P.jpg
- S17_IBU_PHMB_C.jpg
- S18_IBU_PHMB_P.jpg
- S19_3ST_PHMB_C.jpg
- S1_IBU_Control_C.jpg
- S20_3ST_PHMB_P.jpg
- S21_9GU_PHMB_C.jpg
- S22_9GU_PHMB_P.jpg
- S23_11DS_PHMB_C.jpg
- S24_11DS_PHMB_P.jpg
- S25_IBU_CH_C.jpg
- S26_IBU_CH_P.jpg
- S27_3ST_CH_C.jpg
- S28_3ST_CH_P.jpg
- S29_9GU_CH_C.jpg
- S2_IBU_Control_P.jpg
- S30_9GU_CH_P.jpg
- S31_11DS_CH_C.jpg
- S32_11DS_CH_P.jpg
- S33_IBU_DD_C.jpg
- S34_IBU_DD_P.jpg
- S35_3ST_DD_C.jpg
- S36_3ST_DD_P.jpg
- S37_9GU_DD_C.jpg
- S38_9GU_DD_P.jpg
- S39_11DS_DD_C.jpg
- S3_3ST_Control_C.jpg
- S40_11DS_DD_P.jpg
- S41_IBU_HD_C.jpg
- S42_IBU_HD_P.jpg
- S43_3ST_HD_C.jpg
- S44_3ST_HD_P.jpg
- S45_9GU_HD_C.jpg
- S46_9GU_HD_P.jpg
- S47_11DS_HD_C.jpg
- S48_11DS_HD_P.jpg
- S49_IBU_PD_C.jpg
- S4_3ST_Control_P.jpg
- S50_IBU_PD_P.jpg
- S51_3ST_PD_C.jpg
- S52_3ST_PD_P.jpg
- S53_9GU_PD_C.jpg
- S54_9GU_PD_P.jpg
- S55_11DS_PD_C.jpg
- S56_11DS_PD_P.jpg
- S57_IBU_NM_C.jpg
- S58_IBU_NM_P.jpg
- S59_3ST_NM_C.jpg
- S5_9GU_Control_C.jpg
- S60_3ST_NM_P.jpg
- S61_9GU_NM_C.jpg
- S62_9GU_NM_P.jpg
- S63_11DS_NM_C.jpg
- S64_11DS_NM_P.jpg
- S65_IBU_PVPI_C.jpg
- S66_IBU_PVPI_P.jpg
- S67_3ST_PVPI_C.jpg
- S68_3ST_PVPI_P.jpg
- S69_9GU_PVPI_C.jpg
- S6_9GU_Control_P.jpg
- S70_9GU_PVPI_P.jpg
- S71_11DS_PVPI_C.jpg
- S72_11DS_PVPI_P.jpg
- S73_IBU_MF_C.jpg
- S74_IBU_MF_P.jpg
- S75_3ST_MF_C.jpg
- S76_3ST_MF_P.jpg
- S77_9GU_MF_C.jpg
- S78_9GU_MF_P.jpg
- S79_11DS_MF_C.jpg
- S7_11DS_Control_C.jpg
- S80_11DS_MF_P.jpg
- S8_11DS_Control_P.jpg
- S9_IBU_Lysoform_C.jpg
